# Supplementary material for: Reliability, Validity, and Responsiveness of the Chinese Learning Accomplishment Profile (C-LAP)
Source: Children (Basel). 2021 Oct 28;8(11):974. doi: 10.3390/children8110974 (PMC8622609; doi:10.3390/children8110974)
Supplement: Supplementary file 1 [file children-08-00974-s001.zip]

Archive with 1 entries (1 files):
- children-1384902-supplementary.pdf
